# Supplementary material for: Comparing the effects of empagliflozin and liraglutide on lipid metabolism and intestinal microflora in diabetic mice
Source: PeerJ. 2024 Mar 15;12:e17055. doi: 10.7717/peerj.17055 (PMC10946396; doi:10.7717/peerj.17055)
Supplement: Supplemental Information 1 [file peerj-12-17055-s001.zip]

Archive with 5 entries (4 files):
- 16sDNA/
- 16sDNA/3_alpha_diversity.xlsx
- 16sDNA/bray_curtis_distance_matrix.xlsx
- 16sDNA/Genus_abund_top30.xlsx
- 16sDNA/Phylum_abund.xlsx
