# Supplementary material for: Comparing the effects of empagliflozin and liraglutide on lipid metabolism and intestinal microflora in diabetic mice
Source: PeerJ. 2024 Mar 15;12:e17055. doi: 10.7717/peerj.17055 (PMC10946396; doi:10.7717/peerj.17055)
Supplement: Supplemental Information 1 [file peerj-12-17055-s001.zip › 16sDNA/3_alpha_diversity.xlsx]

## Sheet: Sheet1
	observed_otus	shannon	simpson	chao1	goods_coverage	pielou_e
NS1	647	7.10945	0.979775	655.878	0.999218	0.761377
NS2	556	6.74747	0.971656	564.125	0.999322	0.73994
NS3	844	7.53892	0.98501	852.325	0.999035	0.775521
NS4	679	7.31983	0.982934	691.196	0.999113	0.778103
NS5	771	7.69665	0.987241	777.517	0.99927	0.802521
DM1	540	7.25211	0.985954	546.732	0.999374	0.798971
DM2	411	6.97934	0.982682	413.64	0.999687	0.803794
DM3	434	6.94393	0.983499	437.25	0.999661	0.792546
DM4	514	6.94188	0.982835	519.923	0.999426	0.770838
DM5	518	7.27689	0.98624	535.885	0.999192	0.807036
LirT1	467	5.64793	0.912736	473.325	0.9994	0.63694
LirT2	464	5.88195	0.927545	470	0.999452	0.664028
LirT3	465	6.22211	0.961372	473.161	0.9994	0.702184
LirT4	446	5.50582	0.909579	451.344	0.999505	0.625597
LirT5	413	5.48811	0.923517	421.903	0.999374	0.631543
EmpT1	442	6.20063	0.957839	455.034	0.99927	0.705587
EmpT2	520	6.7638	0.969474	524.275	0.999505	0.74967
EmpT3	516	6.73073	0.970653	520.5	0.999531	0.746927
EmpT4	530	6.94078	0.980324	544.091	0.999192	0.76695
EmpT5	355	6.80679	0.977786	355	0.999974	0.803476
LirempT1	506	5.84023	0.947802	523.5	0.999061	0.650142
LirempT2	584	6.40104	0.960197	592.458	0.999244	0.696536
LirempT3	351	5.70402	0.940517	354.438	0.999713	0.674607
LirempT4	450	4.63546	0.777497	459.036	0.9994	0.525933
LirempT5	477	5.54847	0.921532	483.571	0.999374	0.623575
