# Supplementary material for: Comparing the effects of empagliflozin and liraglutide on lipid metabolism and intestinal microflora in diabetic mice
Source: PeerJ. 2024 Mar 15;12:e17055. doi: 10.7717/peerj.17055 (PMC10946396; doi:10.7717/peerj.17055)
Supplement: Supplemental Information 1 [file peerj-12-17055-s001.zip › 16sDNA/bray_curtis_distance_matrix.xlsx]

## Sheet: Sheet1
	A1	A2	A3	A4	A5	A6	B1	B2	B3	B4	B5	B6	C1	C2	C3	C4	C5	C6	D1	D2	D3	D4	D5	D6	E1	E2	E3	E4	E5	E6
A1	0	0.555813	0.424187	0.508331	0.54554	0.613569	0.881985	0.893875	0.891815	0.859065	0.879925	0.875544	0.895309	0.88308	0.902845	0.857527	0.904696	0.906156	0.868582	0.849574	0.8496	0.888582	0.831712	0.957107	0.928894	0.916691	0.885583	0.923288	0.932049	0.925217
A2	0.555813	0	0.469219	0.420015	0.391202	0.336706	0.755235	0.818258	0.824464	0.852677	0.772913	0.819405	0.905948	0.890198	0.900628	0.893301	0.908503	0.913405	0.743214	0.789888	0.784595	0.816485	0.804881	0.950432	0.865479	0.844228	0.855102	0.918255	0.911528	0.917629
A3	0.424187	0.469219	0	0.421162	0.392558	0.477536	0.844411	0.864306	0.848791	0.862663	0.866183	0.838022	0.895674	0.893562	0.89338	0.889103	0.900863	0.898021	0.858543	0.818336	0.840865	0.864749	0.826002	0.950327	0.920576	0.90115	0.908529	0.924174	0.917577	0.92214
A4	0.508331	0.420015	0.421162	0	0.315455	0.292978	0.806941	0.842142	0.840108	0.819796	0.838414	0.830591	0.87179	0.856353	0.875701	0.851764	0.886496	0.894396	0.838961	0.7823	0.804334	0.832677	0.79393	0.946625	0.902532	0.876118	0.884019	0.908399	0.905661	0.90454
A5	0.54554	0.391202	0.392558	0.315455	0	0.324529	0.829626	0.849756	0.851373	0.880707	0.85883	0.853511	0.899768	0.891606	0.896613	0.896743	0.897265	0.917603	0.839952	0.826523	0.823473	0.834007	0.832156	0.957367	0.898516	0.874814	0.904175	0.91716	0.904983	0.909155
A6	0.613569	0.336706	0.477536	0.292978	0.324529	0	0.775547	0.831034	0.835832	0.849261	0.77998	0.823733	0.889625	0.871842	0.876327	0.875675	0.885531	0.899611	0.765065	0.794321	0.775234	0.801153	0.809418	0.952961	0.856118	0.82243	0.831452	0.909468	0.896509	0.903079
B1	0.881985	0.755235	0.844411	0.806941	0.829626	0.775547	0	0.43712	0.464708	0.509583	0.490783	0.439519	0.750515	0.749316	0.748116	0.736878	0.75646	0.756225	0.519674	0.536414	0.55451	0.559829	0.518709	0.953222	0.804516	0.796589	0.801205	0.841673	0.858257	0.859274
B2	0.893875	0.818258	0.864306	0.842142	0.849756	0.831034	0.43712	0	0.216135	0.491148	0.618471	0.379286	0.79393	0.809288	0.798336	0.804516	0.790462	0.810644	0.532789	0.554796	0.578316	0.497093	0.516597	0.94712	0.841543	0.826576	0.804464	0.851269	0.861933	0.812991
B3	0.891815	0.824464	0.848791	0.840108	0.851373	0.835832	0.464708	0.216135	0	0.498814	0.641365	0.412401	0.802639	0.820787	0.805403	0.812469	0.800318	0.81492	0.555918	0.576647	0.588511	0.552111	0.545071	0.943652	0.843342	0.831269	0.807906	0.857761	0.865323	0.816745
B4	0.859065	0.852677	0.862663	0.819796	0.880707	0.849261	0.509583	0.491148	0.498814	0	0.590154	0.403562	0.742015	0.771636	0.770071	0.757868	0.739042	0.741389	0.610884	0.610727	0.619593	0.570859	0.562697	0.948919	0.868661	0.844802	0.773696	0.844359	0.881229	0.81479
B5	0.879925	0.772913	0.866183	0.838414	0.85883	0.77998	0.490783	0.618471	0.641365	0.590154	0	0.562202	0.810122	0.791844	0.803343	0.789523	0.809809	0.819014	0.394827	0.609189	0.608563	0.605877	0.595786	0.956246	0.828349	0.803317	0.785351	0.863758	0.888425	0.879951
B6	0.875544	0.819405	0.838022	0.830591	0.853511	0.823733	0.439519	0.379286	0.412401	0.403562	0.562202	0	0.805272	0.821804	0.813538	0.797189	0.794947	0.797685	0.568382	0.56494	0.597012	0.521786	0.502699	0.945269	0.864228	0.843941	0.815285	0.868817	0.882532	0.837475
C1	0.895309	0.905948	0.895674	0.87179	0.899768	0.889625	0.750515	0.79393	0.802639	0.742015	0.810122	0.805272	0	0.329613	0.29303	0.374801	0.122213	0.250919	0.816459	0.788767	0.788298	0.803943	0.785873	0.954108	0.839665	0.791713	0.699278	0.763839	0.789966	0.758311
C2	0.88308	0.890198	0.893562	0.856353	0.891606	0.871842	0.749316	0.809288	0.820787	0.771636	0.791844	0.821804	0.329613	0	0.257699	0.242966	0.366535	0.388125	0.78702	0.762275	0.760319	0.795964	0.764465	0.963912	0.764517	0.705092	0.684858	0.699799	0.748403	0.748377
C3	0.902845	0.900628	0.89338	0.875701	0.896613	0.876327	0.748116	0.798336	0.805403	0.770071	0.803343	0.813538	0.29303	0.257699	0	0.424578	0.323303	0.364684	0.800866	0.77526	0.768741	0.786603	0.775312	0.956976	0.799692	0.770332	0.722119	0.762092	0.771036	0.739902
C4	0.857527	0.893301	0.889103	0.851764	0.896743	0.875675	0.736878	0.804516	0.812469	0.757868	0.789523	0.797189	0.374801	0.242966	0.424578	0	0.410915	0.437068	0.80037	0.766186	0.779849	0.791166	0.747986	0.965268	0.810983	0.7447	0.719512	0.741936	0.781414	0.774269
C5	0.904696	0.908503	0.900863	0.886496	0.897265	0.885531	0.75646	0.790462	0.800318	0.739042	0.809809	0.794947	0.122213	0.366535	0.323303	0.410915	0	0.292039	0.804855	0.780971	0.772366	0.792913	0.779771	0.959636	0.869026	0.828401	0.734244	0.799744	0.824125	0.789367
C6	0.906156	0.913405	0.898021	0.894396	0.917603	0.899611	0.756225	0.810644	0.81492	0.741389	0.819014	0.797685	0.250919	0.388125	0.364684	0.437068	0.292039	0	0.817893	0.813799	0.806002	0.81711	0.813538	0.958645	0.82741	0.760163	0.687753	0.732132	0.772861	0.742953
D1	0.868582	0.743214	0.858543	0.838961	0.839952	0.765065	0.519674	0.532789	0.555918	0.610884	0.394827	0.568382	0.816459	0.78702	0.800866	0.80037	0.804855	0.817893	0	0.519517	0.433392	0.431227	0.447237	0.943026	0.816354	0.796876	0.769237	0.849652	0.877865	0.86999
D2	0.849574	0.789888	0.818336	0.7823	0.826523	0.794321	0.536414	0.554796	0.576647	0.610727	0.609189	0.56494	0.788767	0.762275	0.77526	0.766186	0.780971	0.813799	0.519517	0	0.406378	0.46137	0.444239	0.933457	0.840734	0.835963	0.868713	0.837292	0.872415	0.875727
D3	0.8496	0.784595	0.840865	0.804334	0.823473	0.775234	0.55451	0.578316	0.588511	0.619593	0.608563	0.597012	0.788298	0.760319	0.768741	0.779849	0.772366	0.806002	0.433392	0.406378	0	0.391567	0.380981	0.94214	0.789002	0.789002	0.806915	0.8296	0.859169	0.844724
D4	0.888582	0.816485	0.864749	0.832677	0.834007	0.801153	0.559829	0.497093	0.552111	0.570859	0.605877	0.521786	0.803943	0.795964	0.786603	0.791166	0.792913	0.81711	0.431227	0.46137	0.391567	0	0.360121	0.942166	0.857683	0.848765	0.854528	0.856901	0.876639	0.862481
D5	0.831712	0.804881	0.826002	0.79393	0.832156	0.809418	0.518709	0.516597	0.545071	0.562697	0.595786	0.502699	0.785873	0.764465	0.775312	0.747986	0.779771	0.813538	0.447237	0.444239	0.380981	0.360121	0	0.940549	0.859665	0.846732	0.841647	0.849913	0.874736	0.863732
D6	0.957107	0.950432	0.950327	0.946625	0.957367	0.952961	0.953222	0.94712	0.943652	0.948919	0.956246	0.945269	0.954108	0.963912	0.956976	0.965268	0.959636	0.958645	0.943026	0.933457	0.94214	0.942166	0.940549	0	0.970744	0.9612	0.959297	0.968241	0.957446	0.961461
E1	0.928894	0.865479	0.920576	0.902532	0.898516	0.856118	0.804516	0.841543	0.843342	0.868661	0.828349	0.864228	0.839665	0.764517	0.799692	0.810983	0.869026	0.82741	0.816354	0.840734	0.789002	0.857683	0.859665	0.970744	0	0.4154	0.465177	0.453547	0.556309	0.428489
E2	0.916691	0.844228	0.90115	0.876118	0.874814	0.82243	0.796589	0.826576	0.831269	0.844802	0.803317	0.843941	0.791713	0.705092	0.770332	0.7447	0.828401	0.760163	0.796876	0.835963	0.789002	0.848765	0.846732	0.9612	0.4154	0	0.505958	0.48562	0.578968	0.475268
E3	0.885583	0.855102	0.908529	0.884019	0.904175	0.831452	0.801205	0.804464	0.807906	0.773696	0.785351	0.815285	0.699278	0.684858	0.722119	0.719512	0.734244	0.687753	0.769237	0.868713	0.806915	0.854528	0.841647	0.959297	0.465177	0.505958	0	0.495241	0.502751	0.351855
E4	0.923288	0.918255	0.924174	0.908399	0.91716	0.909468	0.841673	0.851269	0.857761	0.844359	0.863758	0.868817	0.763839	0.699799	0.762092	0.741936	0.799744	0.732132	0.849652	0.837292	0.8296	0.856901	0.849913	0.968241	0.453547	0.48562	0.495241	0	0.303773	0.367526
E5	0.932049	0.911528	0.917577	0.905661	0.904983	0.896509	0.858257	0.861933	0.865323	0.881229	0.888425	0.882532	0.789966	0.748403	0.771036	0.781414	0.824125	0.772861	0.877865	0.872415	0.859169	0.876639	0.874736	0.957446	0.556309	0.578968	0.502751	0.303773	0	0.468149
E6	0.925217	0.917629	0.92214	0.90454	0.909155	0.903079	0.859274	0.812991	0.816745	0.81479	0.879951	0.837475	0.758311	0.748377	0.739902	0.774269	0.789367	0.742953	0.86999	0.875727	0.844724	0.862481	0.863732	0.961461	0.428489	0.475268	0.351855	0.367526	0.468149	0

## Sheet: 筛选
	control1	control2	control3	control4	control5	DM1	DM2	DM3	DM4	DM5	LirT1	LirT2	LirT3	LirT4	LirT5	EmpT1	EmpT2	EmpT3	EmpT4	EmpT5	Emp& LirT	Emp& LirT	Emp& LirT	Emp& LirT	Emp& LirT
control1	0	0.469219	0.420015	0.391202	0.336706	0.755235	0.818258	0.824464	0.852677	0.819405	0.905948	0.900628	0.893301	0.908503	0.913405	0.743214	0.789888	0.784595	0.816485	0.804881	0.865479	0.844228	0.855102	0.911528	0.917629
control2	0.469219	0	0.421162	0.392558	0.477536	0.844411	0.864306	0.848791	0.862663	0.838022	0.895674	0.89338	0.889103	0.900863	0.898021	0.858543	0.818336	0.840865	0.864749	0.826002	0.920576	0.90115	0.908529	0.917577	0.92214
control3	0.420015	0.421162	0	0.315455	0.292978	0.806941	0.842142	0.840108	0.819796	0.830591	0.87179	0.875701	0.851764	0.886496	0.894396	0.838961	0.7823	0.804334	0.832677	0.79393	0.902532	0.876118	0.884019	0.905661	0.90454
control4	0.391202	0.392558	0.315455	0	0.324529	0.829626	0.849756	0.851373	0.880707	0.853511	0.899768	0.896613	0.896743	0.897265	0.917603	0.839952	0.826523	0.823473	0.834007	0.832156	0.898516	0.874814	0.904175	0.904983	0.909155
control5	0.336706	0.477536	0.292978	0.324529	0	0.775547	0.831034	0.835832	0.849261	0.823733	0.889625	0.876327	0.875675	0.885531	0.899611	0.765065	0.794321	0.775234	0.801153	0.809418	0.856118	0.82243	0.831452	0.896509	0.903079
DM1	0.755235	0.844411	0.806941	0.829626	0.775547	0	0.43712	0.464708	0.509583	0.439519	0.750515	0.748116	0.736878	0.75646	0.756225	0.519674	0.536414	0.55451	0.559829	0.518709	0.804516	0.796589	0.801205	0.858257	0.859274
DM2	0.818258	0.864306	0.842142	0.849756	0.831034	0.43712	0	0.216135	0.491148	0.379286	0.79393	0.798336	0.804516	0.790462	0.810644	0.532789	0.554796	0.578316	0.497093	0.516597	0.841543	0.826576	0.804464	0.861933	0.812991
DM3	0.824464	0.848791	0.840108	0.851373	0.835832	0.464708	0.216135	0	0.498814	0.412401	0.802639	0.805403	0.812469	0.800318	0.81492	0.555918	0.576647	0.588511	0.552111	0.545071	0.843342	0.831269	0.807906	0.865323	0.816745
DM4	0.852677	0.862663	0.819796	0.880707	0.849261	0.509583	0.491148	0.498814	0	0.403562	0.742015	0.770071	0.757868	0.739042	0.741389	0.610884	0.610727	0.619593	0.570859	0.562697	0.868661	0.844802	0.773696	0.881229	0.81479
DM5	0.819405	0.838022	0.830591	0.853511	0.823733	0.439519	0.379286	0.412401	0.403562	0	0.805272	0.813538	0.797189	0.794947	0.797685	0.568382	0.56494	0.597012	0.521786	0.502699	0.864228	0.843941	0.815285	0.882532	0.837475
LirT1	0.905948	0.895674	0.87179	0.899768	0.889625	0.750515	0.79393	0.802639	0.742015	0.805272	0	0.29303	0.374801	0.122213	0.250919	0.816459	0.788767	0.788298	0.803943	0.785873	0.839665	0.791713	0.699278	0.789966	0.758311
LirT2	0.900628	0.89338	0.875701	0.896613	0.876327	0.748116	0.798336	0.805403	0.770071	0.813538	0.29303	0	0.424578	0.323303	0.364684	0.800866	0.77526	0.768741	0.786603	0.775312	0.799692	0.770332	0.722119	0.771036	0.739902
LirT3	0.893301	0.889103	0.851764	0.896743	0.875675	0.736878	0.804516	0.812469	0.757868	0.797189	0.374801	0.424578	0	0.410915	0.437068	0.80037	0.766186	0.779849	0.791166	0.747986	0.810983	0.7447	0.719512	0.781414	0.774269
LirT4	0.908503	0.900863	0.886496	0.897265	0.885531	0.75646	0.790462	0.800318	0.739042	0.794947	0.122213	0.323303	0.410915	0	0.292039	0.804855	0.780971	0.772366	0.792913	0.779771	0.869026	0.828401	0.734244	0.824125	0.789367
LirT5	0.913405	0.898021	0.894396	0.917603	0.899611	0.756225	0.810644	0.81492	0.741389	0.797685	0.250919	0.364684	0.437068	0.292039	0	0.817893	0.813799	0.806002	0.81711	0.813538	0.82741	0.760163	0.687753	0.772861	0.742953
EmpT1	0.743214	0.858543	0.838961	0.839952	0.765065	0.519674	0.532789	0.555918	0.610884	0.568382	0.816459	0.800866	0.80037	0.804855	0.817893	0	0.519517	0.433392	0.431227	0.447237	0.816354	0.796876	0.769237	0.877865	0.86999
EmpT2	0.789888	0.818336	0.7823	0.826523	0.794321	0.536414	0.554796	0.576647	0.610727	0.56494	0.788767	0.77526	0.766186	0.780971	0.813799	0.519517	0	0.406378	0.46137	0.444239	0.840734	0.835963	0.868713	0.872415	0.875727
EmpT3	0.784595	0.840865	0.804334	0.823473	0.775234	0.55451	0.578316	0.588511	0.619593	0.597012	0.788298	0.768741	0.779849	0.772366	0.806002	0.433392	0.406378	0	0.391567	0.380981	0.789002	0.789002	0.806915	0.859169	0.844724
EmpT4	0.816485	0.864749	0.832677	0.834007	0.801153	0.559829	0.497093	0.552111	0.570859	0.521786	0.803943	0.786603	0.791166	0.792913	0.81711	0.431227	0.46137	0.391567	0	0.360121	0.857683	0.848765	0.854528	0.876639	0.862481
EmpT5	0.804881	0.826002	0.79393	0.832156	0.809418	0.518709	0.516597	0.545071	0.562697	0.502699	0.785873	0.775312	0.747986	0.779771	0.813538	0.447237	0.444239	0.380981	0.360121	0	0.859665	0.846732	0.841647	0.874736	0.863732
Emp& LirT	0.865479	0.920576	0.902532	0.898516	0.856118	0.804516	0.841543	0.843342	0.868661	0.864228	0.839665	0.799692	0.810983	0.869026	0.82741	0.816354	0.840734	0.789002	0.857683	0.859665	0	0.4154	0.465177	0.556309	0.428489
Emp& LirT	0.844228	0.90115	0.876118	0.874814	0.82243	0.796589	0.826576	0.831269	0.844802	0.843941	0.791713	0.770332	0.7447	0.828401	0.760163	0.796876	0.835963	0.789002	0.848765	0.846732	0.4154	0	0.505958	0.578968	0.475268
Emp& LirT	0.855102	0.908529	0.884019	0.904175	0.831452	0.801205	0.804464	0.807906	0.773696	0.815285	0.699278	0.722119	0.719512	0.734244	0.687753	0.769237	0.868713	0.806915	0.854528	0.841647	0.465177	0.505958	0	0.502751	0.351855
Emp& LirT	0.911528	0.917577	0.905661	0.904983	0.896509	0.858257	0.861933	0.865323	0.881229	0.882532	0.789966	0.771036	0.781414	0.824125	0.772861	0.877865	0.872415	0.859169	0.876639	0.874736	0.556309	0.578968	0.502751	0	0.468149
Emp& LirT	0.917629	0.92214	0.90454	0.909155	0.903079	0.859274	0.812991	0.816745	0.81479	0.837475	0.758311	0.739902	0.774269	0.789367	0.742953	0.86999	0.875727	0.844724	0.862481	0.863732	0.428489	0.475268	0.351855	0.468149	0
