# Supplementary material for: Comparing the effects of empagliflozin and liraglutide on lipid metabolism and intestinal microflora in diabetic mice
Source: PeerJ. 2024 Mar 15;12:e17055. doi: 10.7717/peerj.17055 (PMC10946396; doi:10.7717/peerj.17055)
Supplement: Supplemental Information 1 [file peerj-12-17055-s001.zip › 16sDNA/Genus_abund_top30.xlsx]

## Sheet: Sheet1
Genus	LirempT1	LirempT2	LirempT3	LirempT4	LirempT5	LirT1	LirT2	LirT3	LirT4	LirT5	EmpT1	EmpT2	EmpT3	EmpT4	EmpT5	NS1	NS2	NS3	NS4	NS5	DM1	DM2	DM3	DM4	DM5
Muribaculaceae_unclassified	3.27762	3.98833	2.53237	1.90895	2.46282	2.53464	3.27973	3.85309	3.59797	3.33865	9.6352	10.5872	10.5674	6.71169	7.46483	27.8161	38.8731	53.6268	30.7339	34.7428	8.74874	9.84156	4.60959	9.72316	17.331
Ruminococcus	29.0631	46.3983	23.8915	15.9209	19.7108	20.0299	27.3187	24.8447	23.861	27.2159	0.550211	0.572453	0.184514	0.141851	0.205171	0.550058	0.263301	0.099982	0.184544	0.537503	6.00137	0.200622	0.16125	0.444164	0.479714
Helicobacter	1.26463	0.367686	1.18318	4.36097	9.76544	4.29089	0.713322	0.678144	1.9879	0.260462	1.50575	4.0748	1.12075	0.994496	18.2108	6.51811	1.65386	1.51472	5.92011	3.66051	3.76384	1.16424	32.1322	1.48432	1.76065
Clostridiales_unclassified	2.07817	1.34919	1.98002	1.66958	0.988759	1.21637	0.714873	0.824561	0.384097	0.618794	5.78698	5.20712	6.69719	10.5077	7.17481	3.29879	3.77178	1.08813	2.36151	3.63462	7.57564	9.7989	5.09334	11.3076	9.004
HT002	3.20982	1.48442	0.41351	0.149604	0.830293	5.02591	5.36697	5.20321	4.10121	6.44683	16.2198	15.1354	8.74507	7.64297	6.52536	0.484612	0.357102	0.481578	0.672851	0.548162	3.28278	1.25113	5.49026	1.20328	0.768904
Firmicutes_unclassified	11.8537	6.59708	10.4343	13.421	4.68299	6.52848	2.52454	5.63168	3.35654	2.24944	1.93062	0.750165	0.715278	0.966742	0.853079	1.59875	0.916616	0.523237	0.772472	1.00649	1.61422	1.60972	0.663607	1.33088	0.935613
Bacteroides	3.39496	4.59	6.73538	5.18229	4.66813	4.33642	2.08414	8.65558	2.7702	1.6638	5.41258	1.98	3.04563	1.66366	3.58972	0.797818	0.590781	2.38123	1.11543	0.79788	2.67385	3.01566	0.714773	5.29929	6.19546
Dubosiella	1.40805	0.496832	4.14868	0.312673	5.85662	5.99076	7.04793	5.28027	8.19145	10.5274	0.097671	0.29409	1.0957	0.9652	0.42114	0.068563	0.054306	0.103314	0.034296	0.088315	0.839074	5.5574	1.48536	4.64354	4.2715
Colidextribacter	6.83424	2.32311	5.61106	8.29257	2.44631	2.80349	0.86374	1.31159	0.464052	0.950291	2.67943	4.49155	2.19367	2.97732	1.68765	1.0783	1.05814	0.891503	1.84054	0.870969	2.84646	1.33011	2.64978	4.18645	2.61291
Clostridia_UCG-014_unclassified	0.928268	2.589	5.73934	5.46654	12.39	5.08662	5.01652	6.43774	4.54332	4.39786	1.69133	1.55695	1.7563	1.42622	0.453536	3.26139	1.24903	0.108313	0.707147	2.96008	1.48956	0.364912	0.711672	0.566915	0.309603
Lactobacillus	1.4602	0.954161	1.10018	0.206454	1.28093	4.11743	3.30919	2.70641	2.15408	3.01031	4.98771	2.57447	6.42839	2.29274	1.50253	1.3058	1.17333	2.28125	0.697348	4.95021	1.07881	1.55127	1.92415	0.72843	0.660032
Desulfovibrionaceae_unclassified	3.26198	1.12889	1.81099	2.80209	0.425876	1.73674	0.37682	0.850762	0.531465	0.315711	8.37688	4.04806	3.66523	4.20772	4.56004	0.939618	0.992315	0.271617	1.13829	0.281694	4.65566	5.27305	3.39711	3.86504	3.30356
Lachnospiraceae_NK4A136_group	1.28028	0.71714	1.63442	9.91278	2.05345	1.42885	0.82032	1.90959	0.363716	0.762443	0.717879	2.36058	1.87248	4.00728	0.962606	5.98364	10.7065	1.66969	2.04795	6.25362	3.76384	1.15002	1.24969	1.01431	0.962831
Oscillibacter	3.00644	1.22765	0.804383	3.12972	0.41102	1.25973	0.466761	0.724381	0.30571	0.396218	4.45052	2.62479	2.34174	5.20992	3.00197	1.32139	0.720786	0.318275	0.935785	0.96842	5.28536	3.29368	3.32734	6.55264	5.12546
Escherichia-Shigella	0.237282	0.177766	0.123751	0.062834	0.143609	0.058542	0.139563	0.016954	0.078387	0.03315	0.363009	0.072343	0.307524	0.180397	0.180489	0.213479	0.156335	0.1833	0.253136	0.350215	0.121466	0.164289	0.187609	0.066221	0.112274
UCG-005	0.12516	0.235501	0.221847	0.273776	0.285568	3.59056	9.1972	3.5433	13.5092	10.2464	0.366265	0.314535	0.095674	0.155727	0.063248	0.235294	0.14317	0.133309	0.117586	0.169017	0.169413	0.191144	0.144195	0.0533	0.09186
Olsenella	0.795286	0.533297	1.32353	0.189997	1.85041	0.87162	1.18008	1.00026	2.39237	1.33388	0.752063	6.42909	7.11178	6.6716	3.66685	0.171406	0.184311	0.419923	0.16658	0.289308	0.714411	1.03944	0.665158	1.21136	0.986646
Rs-E47_termite_group_unclassified	0.203385	0.398073	0.129788	0.564008	0.548027	0.3274	0.586165	0.736711	0.206942	0.713508	2.74129	3.63917	4.72676	4.59472	3.92602	0.704324	0.154689	0.204962	0.632022	0.162926	2.78413	4.6696	1.22798	6.52841	3.96019
Odoribacter	0	0.02431	0.042256	0.139132	0.061075	0.669977	1.02036	0.886211	0.153639	1.51699	2.38479	3.04469	3.05018	5.19296	2.99889	2.70043	1.96159	0.298279	2.71917	1.10698	1.69093	1.92882	0.872922	4.43357	1.89164
Lachnospiraceae_unclassified	2.45887	1.92352	3.69292	4.33703	1.5731	0.676481	0.46521	1.04804	0.432697	0.412003	1.46669	0.946749	1.56496	2.02137	0.92404	1.75925	0.671417	0.558231	0.765939	1.03694	1.5391	1.71556	0.790747	1.31957	1.54971
Allobaculum	1.73398	0.864518	8.26416	0.43086	6.09432	1.43319	3.78991	1.46263	2.32183	3.01978	0.078136	0.15884	0.564933	0.325331	0.067876	0.341254	0.28634	1.10313	0.346224	0.459847	0.046349	0.499186	0.12869	0.552379	0.799524
Oscillospiraceae_unclassified	0.17731	0.133704	0.476895	0.62385	0.090788	0.832593	0.294633	1.06654	0.150503	0.299926	2.01364	2.24263	1.65835	1.86873	1.76632	1.08142	0.376849	0.253287	0.622224	0.843561	3.075	5.1135	2.16292	2.6989	2.04644
Mucispirillum	0	0.030387	0.021128	1.60974	1.53018	0.245008	0.007754	0.117134	0.13169	0.026835	0.109065	1.30375	0.079728	0.075551	10.0796	1.24348	0.320898	0.241622	3.60269	0.283217	3.03185	0.083724	10.7092	0.069451	0.086757
Akkermansia	6.09371	4.85741	0.273158	2.52382	2.24493	2.03378	2.80677	0.604164	5.11397	1.1113	0.169296	0.220174	0.170847	0.106388	0.203628	0.10596	0.07899	0.10998	0.133917	0.054816	0.121466	0.05213	0.046515	0.235811	0.125882
Candidatus_Saccharimonas	0.777033	0.888828	0.839093	0.402436	1.27763	0.815247	0.426443	0.240433	0.116013	0.519345	0.532305	1.50348	3.53083	1.75617	0.808343	2.45423	1.10751	0.58156	0.275999	1.8805	2.9919	2.61915	2.47457	1.86226	0.973037
Muribaculum	0.271179	0.312989	0.147898	0.157085	0.112246	0.110579	0.522586	0.371438	0.376258	0.527238	0.779737	1.43742	3.48527	1.13789	1.01043	2.38566	2.84694	4.76079	2.7159	3.32704	0.644089	0.398085	0.365914	0.45224	0.903292
Eubacterium]_ruminantium_group	0.352012	0.156495	1.99511	0.089763	1.18024	5.3338	4.15122	2.35193	4.1796	3.87536	0.063486	0.073916	0.027335	0.007709	0.015426	0.31009	0.185956	0	0	0.188811	0	0.011058	0.012404	0.017767	0.022114
Eubacterium]_coprostanoligenes_group_unclassified	3.2359	3.84399	2.32713	1.61124	3.29146	1.74324	2.52609	2.38737	2.85329	1.93689	0.097671	0.091215	0.052393	0.053965	0.041651	0.054538	0.05266	0.056656	0.088189	0.074611	0.044751	0.033174	0.026358	0.082372	0.073148
Ruminococcaceae_unclassified	0.641444	0.557607	0.271649	1.76683	0.259157	0.669977	0.429544	0.42384	0.553413	0.269933	1.99736	0.709276	0.877013	1.77622	0.788288	1.52084	1.77893	0.424922	2.66364	0.937966	2.61152	1.35223	1.11945	0.768808	0.65663
Clostridium	0.221637	0.123069	0.727415	1.03377	0.419273	0.203812	0.193838	0.13717	0.166181	0.213105	2.33921	2.20331	1.95221	2.94494	0.853079	0.804051	0.735597	0.086651	0.772472	0.363919	1.80601	1.85457	1.10084	1.75243	1.43234
Others	10.3544	10.7267	11.1029	11.4477	11.0645	13.998	12.3591	14.6941	10.6512	11.7902	19.7034	19.3517	20.3148	21.4148	15.9925	28.8913	26.5769	25.2237	34.9621	27.169	24.9884	32.8721	14.3544	25.5451	30.5673
