# Supplementary material for: Comparing the effects of empagliflozin and liraglutide on lipid metabolism and intestinal microflora in diabetic mice
Source: PeerJ. 2024 Mar 15;12:e17055. doi: 10.7717/peerj.17055 (PMC10946396; doi:10.7717/peerj.17055)
Supplement: Supplemental Information 1 [file peerj-12-17055-s001.zip › 16sDNA/Phylum_abund.xlsx]

## Sheet: Sheet1 (2)
Phylum	DM1	DM2	DM3	DM4	DM5	LirempT1	LirempT2	LirempT3	LirempT4	LirempT5	LirT1	LirT2	LirT3	LirT4	LirT5	EmpT1	EmpT2	EmpT3	EmpT4	EmpT5	NS1	NS2	NS3	NS4	NS5
Firmicutes	57.9304	52.6393	73.0917	62.3168	61.9686	79.5539	81.2215	71.251	77.6282	71.2352	82.1794	77.985	77.6181	79.1694	83.9603	58.7944	52.9047	50.9807	60.49	37.6234	38.1706	36.7667	35.0352	15.1389	32.6169
Bacteroidota	31.681	38.4758	10.6783	20.2081	23.991	11.6383	11.1452	10.9113	9.25901	9.65979	10.3463	17.2033	6.95435	9.0929	10.8952	27.5431	24.7476	29.0622	23.4362	22.993	46.6755	54.9542	53.6727	77.3808	49.773
Campylobacterota	1.48432	1.76065	2.99357	3.76384	1.16424	0.367686	1.18318	6.48327	4.36097	9.76544	0.713322	0.684309	4.66436	1.9879	0.260462	1.50575	4.08266	1.12075	0.994496	18.2108	6.51811	1.65386	3.66051	1.51472	5.92011
Proteobacteria	0.570146	0.578379	1.10181	1.40805	2.60809	0.601668	0.463312	1.07525	0.90361	0.450636	0.497775	0.272799	0.539762	0.261813	0.298347	1.21437	1.35093	1.34399	0.911235	0.650993	1.59408	3.00163	2.55961	3.51269	1.91077
Desulfobacterota	3.8925	3.38182	5.33841	4.77393	5.41523	1.12889	1.86985	4.00369	2.91878	0.453938	0.452804	0.989473	3.38115	0.602013	0.418318	8.46315	4.1723	3.71307	4.24627	4.61249	2.60382	1.68348	1.5714	0.756528	4.83734
Actinobacteriota	2.23374	1.92566	5.61938	1.36489	2.08363	0.876673	2.97154	0.772162	0.379995	3.28156	2.47647	1.8464	1.98155	3.50861	2.37573	1.63924	9.5996	9.91139	7.939	4.77601	0.536034	0.380141	1.14962	0.686541	0.607525
Deferribacterota	0.069451	0.086757	0.207417	3.03185	0.083724	0.030387	0.021128	1.04061	1.60974	1.53018	0.007754	0.117134	0.100387	0.13169	0.026835	0.109065	1.30375	0.079728	0.075551	10.0796	1.24348	0.320898	0.283217	0.241622	3.60269
Verrucomicrobiota	0.235811	0.125882	0.061784	0.121466	0.05213	4.85741	0.273158	3.35277	2.52382	2.24493	2.80677	0.604164	2.89086	5.11397	1.1113	0.169296	0.220174	0.170847	0.106388	0.203628	0.10596	0.07899	0.054816	0.10998	0.133917
Patescibacteria	1.86226	0.973037	0.884097	2.9919	2.61915	0.888828	0.839093	1.07525	0.402436	1.27763	0.426443	0.240433	1.85352	0.116013	0.519345	0.532305	1.50348	3.53083	1.75617	0.808343	2.45423	1.10751	1.8805	0.58156	0.275999
Cyanobacteria	0.020997	0.040827	0	0.006393	0	0.045581	0.009055	0.023093	0.00748	0.04787	0.083738	0.052402	0.004365	0.010974	0.110499	0.011395	0.044035	0.086562	0.012335	0.006171	0.081028	0.023039	0.039589	0.01833	0.227005
unclassified	0.019382	0.011908	0.023537	0.009589	0.014217	0.010636	0.003018	0.011546	0.005984	0	0.009304	0	0.008729	0.004703	0.023678	0.014651	0.011009	0	0.029295	0.026225	0.017141	0.029621	0.092883	0.058323	0.039195
Fusobacteriota	0	0	0	0	0	0	0	0	0	0.052822	0	0	0	0	0	0	0.059762	0	0.003084	0	0	0	0	0	0.055527
Planctomycetota	0	0	0	0	0	0	0	0	0	0	0	0.004624	0.00291	0	0	0.003256	0	0	0	0	0	0	0	0	0
Spirochaetota	0	0	0	0	0	0	0	0	0	0	0	0	0	0	0	0	0	0	0	0	0	0	0	0	0
Chloroflexi	0	0	0	0	0	0	0	0	0	0	0	0	0	0	0	0	0	0	0	0.004628	0	0	0	0	0
Nitrospirota	0	0	0	0	0	0	0	0	0	0	0	0	0	0	0	0	0	0	0	0.004628	0	0	0	0	0
Acidobacteriota	0	0	0	0.003196	0	0	0	0	0	0	0	0	0	0	0	0	0	0	0	0	0	0	0	0	0
